# Supplementary material for: Trajectory of Antidepressant Effects after Single- or Two-Dose Administration of Psilocybin: A Systematic Review and Multivariate Meta-Analysis
Source: J Clin Med. 2022 Feb 11;11(4):938. doi: 10.3390/jcm11040938 (PMC8879743; doi:10.3390/jcm11040938)
Supplement: Supplementary file 1 [file jcm-11-00938-s001.zip]

Archive with 1 entries (1 files):
- jcm-1543729-supplementary.pdf
